# Supplementary material for: Bayesian phylogeny analysis of vertebrate serpins illustrates evolutionary conservation of the intron and indels based six groups classification system from lampreys for ∼500 MY
Source: PeerJ. 2015 Jun 16;3:e1026. doi: 10.7717/peerj.1026 (PMC4476131; doi:10.7717/peerj.1026)
Supplement: Table S1 — The lowest BIC scores (Bayesian Information Criterion) are considered for the best fit of the substitution pattern. [file peerj-03-1026-s001.xlsx]

## Sheet: Sheet1
Model	#Param	BIC	AICc	lnL	Invariant	Gamma	Freq A	Freq R	Freq N	Freq D	Freq C	Freq Q	Freq E	Freq G	Freq H	Freq I	Freq L	Freq K	Freq M	Freq F	Freq P	Freq S	Freq T	Freq W	Freq Y	Freq V
WAG+G+F	535	186800	181827	-90375	n/a	2.02139	0.0704687	0.0393211	0.0466723	0.0455187	0.00516672	0.0397384	0.0573617	0.0509922	0.0239068	0.0510168	0.121252	0.0622338	0.0344244	0.063952	0.0402906	0.0787894	0.0589939	0.0104194	0.0263981	0.0730827
WAG+G+I+F	536	186811	181829	-90375	0	2.02139	0.0704687	0.0393211	0.0466723	0.0455187	0.00516672	0.0397384	0.0573617	0.0509922	0.0239068	0.0510168	0.121252	0.0622338	0.0344244	0.063952	0.0402906	0.0787894	0.0589939	0.0104194	0.0263981	0.0730827
JTT+G+F	535	187003	182030	-90476.6	n/a	2.22957	0.0704687	0.0393211	0.0466723	0.0455187	0.00516672	0.0397384	0.0573617	0.0509922	0.0239068	0.0510168	0.121252	0.0622338	0.0344244	0.063952	0.0402906	0.0787894	0.0589939	0.0104194	0.0263981	0.0730827
JTT+G+I+F	536	187014	182032	-90476.6	0	2.22957	0.0704687	0.0393211	0.0466723	0.0455187	0.00516672	0.0397384	0.0573617	0.0509922	0.0239068	0.0510168	0.121252	0.0622338	0.0344244	0.063952	0.0402906	0.0787894	0.0589939	0.0104194	0.0263981	0.0730827
JTT+G	516	187045	182248	-90604.9	n/a	2.03701	0.0769	0.0511	0.0425	0.0513	0.0203	0.0411	0.0618	0.0747	0.023	0.0526	0.0911	0.0595	0.0234	0.0405	0.0505	0.0682	0.0585	0.0143	0.0323	0.0664
JTT+G+I	517	187056	182250	-90604.9	0	2.03701	0.0769	0.0511	0.0425	0.0513	0.0203	0.0411	0.0618	0.0747	0.023	0.0526	0.0911	0.0595	0.0234	0.0405	0.0505	0.0682	0.0585	0.0143	0.0323	0.0664
WAG+G	516	187060	182264	-90612.7	n/a	2.2569	0.0866279	0.043972	0.0390894	0.0570451	0.0193078	0.0367281	0.0580589	0.0832518	0.0244313	0.048466	0.086209	0.0620286	0.0195027	0.0384319	0.0457631	0.0695179	0.0610127	0.0143859	0.0352742	0.0708956
WAG+G+I	517	187072	182266	-90612.7	0	2.2569	0.0866279	0.043972	0.0390894	0.0570451	0.0193078	0.0367281	0.0580589	0.0832518	0.0244313	0.048466	0.086209	0.0620286	0.0195027	0.0384319	0.0457631	0.0695179	0.0610127	0.0143859	0.0352742	0.0708956
rtREV+G+F	535	188189	183216	-91069.7	n/a	2.00425	0.0704687	0.0393211	0.0466723	0.0455187	0.00516672	0.0397384	0.0573617	0.0509922	0.0239068	0.0510168	0.121252	0.0622338	0.0344244	0.063952	0.0402906	0.0787894	0.0589939	0.0104194	0.0263981	0.0730827
rtREV+G+I+F	536	188201	183218	-91069.7	0	2.00425	0.0704687	0.0393211	0.0466723	0.0455187	0.00516672	0.0397384	0.0573617	0.0509922	0.0239068	0.0510168	0.121252	0.0622338	0.0344244	0.063952	0.0402906	0.0787894	0.0589939	0.0104194	0.0263981	0.0730827
Dayhoff+G+F	535	188799	183826	-91374.5	n/a	2.0977	0.0704687	0.0393211	0.0466723	0.0455187	0.00516672	0.0397384	0.0573617	0.0509922	0.0239068	0.0510168	0.121252	0.0622338	0.0344244	0.063952	0.0402906	0.0787894	0.0589939	0.0104194	0.0263981	0.0730827
Dayhoff+G+I+F	536	188810	183828	-91374.5	0	2.0977	0.0704687	0.0393211	0.0466723	0.0455187	0.00516672	0.0397384	0.0573617	0.0509922	0.0239068	0.0510168	0.121252	0.0622338	0.0344244	0.063952	0.0402906	0.0787894	0.0589939	0.0104194	0.0263981	0.0730827
rtREV+G	516	189026	184230	-91595.5	n/a	2.11855	0.0646	0.0453	0.0376	0.0422	0.0114	0.0606	0.0607	0.0639	0.0273	0.0679	0.1018	0.0751	0.015	0.0287	0.0681	0.0488	0.0622	0.0251	0.0318	0.0619
rtREV+G+I	517	189037	184232	-91595.5	0	2.11855	0.0646	0.0453	0.0376	0.0422	0.0114	0.0606	0.0607	0.0639	0.0273	0.0679	0.1018	0.0751	0.015	0.0287	0.0681	0.0488	0.0622	0.0251	0.0318	0.0619
Dayhoff+G	516	189261	184464	-91712.9	n/a	2.04579	0.0871	0.0409	0.0404	0.0469	0.0335	0.0383	0.0495	0.0886	0.0336	0.0369	0.0854	0.0805	0.0148	0.0398	0.0507	0.0696	0.0585	0.0105	0.0299	0.0647
Dayhoff+G+I	517	189272	184466	-91712.9	0	2.04579	0.0871	0.0409	0.0404	0.0469	0.0335	0.0383	0.0495	0.0886	0.0336	0.0369	0.0854	0.0805	0.0148	0.0398	0.0507	0.0696	0.0585	0.0105	0.0299	0.0647
cpREV+G+F	535	189563	184590	-91756.5	n/a	2.52522	0.0704687	0.0393211	0.0466723	0.0455187	0.00516672	0.0397384	0.0573617	0.0509922	0.0239068	0.0510168	0.121252	0.0622338	0.0344244	0.063952	0.0402906	0.0787894	0.0589939	0.0104194	0.0263981	0.0730827
cpREV+G+I+F	536	189574	184592	-91756.5	0	2.52522	0.0704687	0.0393211	0.0466723	0.0455187	0.00516672	0.0397384	0.0573617	0.0509922	0.0239068	0.0510168	0.121252	0.0622338	0.0344244	0.063952	0.0402906	0.0787894	0.0589939	0.0104194	0.0263981	0.0730827
cpREV+G	516	189642	184845	-91903.4	n/a	2.49006	0.0756	0.0621	0.041	0.0371	0.0091	0.0382	0.0495	0.0838	0.0246	0.0806	0.1011	0.0504	0.022	0.0506	0.0431	0.0622	0.0543	0.0181	0.0307	0.066
cpREV+G+I	517	189653	184847	-91903.4	0	2.49006	0.0756	0.0621	0.041	0.0371	0.0091	0.0382	0.0495	0.0838	0.0246	0.0806	0.1011	0.0504	0.022	0.0506	0.0431	0.0622	0.0543	0.0181	0.0307	0.066
mtREV24+G+F	535	190230	185257	-92090.1	n/a	1.68457	0.0704687	0.0393211	0.0466723	0.0455187	0.00516672	0.0397384	0.0573617	0.0509922	0.0239068	0.0510168	0.121252	0.0622338	0.0344244	0.063952	0.0402906	0.0787894	0.0589939	0.0104194	0.0263981	0.0730827
mtREV24+G+I+F	536	190241	185259	-92090.1	0	1.68457	0.0704687	0.0393211	0.0466723	0.0455187	0.00516672	0.0397384	0.0573617	0.0509922	0.0239068	0.0510168	0.121252	0.0622338	0.0344244	0.063952	0.0402906	0.0787894	0.0589939	0.0104194	0.0263981	0.0730827
WAG+I	516	190917	186121	-92541.2	0	n/a	0.0866279	0.043972	0.0390894	0.0570451	0.0193078	0.0367281	0.0580589	0.0832518	0.0244313	0.048466	0.086209	0.0620286	0.0195027	0.0384319	0.0457631	0.0695179	0.0610127	0.0143859	0.0352742	0.0708956
WAG	515	190918	186131	-92547.2	n/a	n/a	0.0866279	0.043972	0.0390894	0.0570451	0.0193078	0.0367281	0.0580589	0.0832518	0.0244313	0.048466	0.086209	0.0620286	0.0195027	0.0384319	0.0457631	0.0695179	0.0610127	0.0143859	0.0352742	0.0708956
WAG+F	534	191155	186192	-92558.3	n/a	n/a	0.0704687	0.0393211	0.0466723	0.0455187	0.00516672	0.0397384	0.0573617	0.0509922	0.0239068	0.0510168	0.121252	0.0622338	0.0344244	0.063952	0.0402906	0.0787894	0.0589939	0.0104194	0.0263981	0.0730827
WAG+I+F	535	191166	186194	-92558.3	0	n/a	0.0704687	0.0393211	0.0466723	0.0455187	0.00516672	0.0397384	0.0573617	0.0509922	0.0239068	0.0510168	0.121252	0.0622338	0.0344244	0.063952	0.0402906	0.0787894	0.0589939	0.0104194	0.0263981	0.0730827
JTT	515	191607	186820	-92891.7	n/a	n/a	0.0769	0.0511	0.0425	0.0513	0.0203	0.0411	0.0618	0.0747	0.023	0.0526	0.0911	0.0595	0.0234	0.0405	0.0505	0.0682	0.0585	0.0143	0.0323	0.0664
JTT+I	516	191609	186813	-92887	0	n/a	0.0769	0.0511	0.0425	0.0513	0.0203	0.0411	0.0618	0.0747	0.023	0.0526	0.0911	0.0595	0.0234	0.0405	0.0505	0.0682	0.0585	0.0143	0.0323	0.0664
JTT+F	534	191698	186735	-92830	n/a	n/a	0.0704687	0.0393211	0.0466723	0.0455187	0.00516672	0.0397384	0.0573617	0.0509922	0.0239068	0.0510168	0.121252	0.0622338	0.0344244	0.063952	0.0402906	0.0787894	0.0589939	0.0104194	0.0263981	0.0730827
JTT+I+F	535	191710	186737	-92830	0	n/a	0.0704687	0.0393211	0.0466723	0.0455187	0.00516672	0.0397384	0.0573617	0.0509922	0.0239068	0.0510168	0.121252	0.0622338	0.0344244	0.063952	0.0402906	0.0787894	0.0589939	0.0104194	0.0263981	0.0730827
LG+F	534	191773	186809	-92867.2	n/a	n/a	0.0704687	0.0393211	0.0466723	0.0455187	0.00516672	0.0397384	0.0573617	0.0509922	0.0239068	0.0510168	0.121252	0.0622338	0.0344244	0.063952	0.0402906	0.0787894	0.0589939	0.0104194	0.0263981	0.0730827
LG+I+F	535	191784	186812	-92867.2	0	n/a	0.0704687	0.0393211	0.0466723	0.0455187	0.00516672	0.0397384	0.0573617	0.0509922	0.0239068	0.0510168	0.121252	0.0622338	0.0344244	0.063952	0.0402906	0.0787894	0.0589939	0.0104194	0.0263981	0.0730827
rtREV+I+F	535	193220	188247	-93585	0	n/a	0.0704687	0.0393211	0.0466723	0.0455187	0.00516672	0.0397384	0.0573617	0.0509922	0.0239068	0.0510168	0.121252	0.0622338	0.0344244	0.063952	0.0402906	0.0787894	0.0589939	0.0104194	0.0263981	0.0730827
rtREV+F	534	193243	188279	-93602.2	n/a	n/a	0.0704687	0.0393211	0.0466723	0.0455187	0.00516672	0.0397384	0.0573617	0.0509922	0.0239068	0.0510168	0.121252	0.0622338	0.0344244	0.063952	0.0402906	0.0787894	0.0589939	0.0104194	0.0263981	0.0730827
Dayhoff+F	534	193383	188420	-93672.4	n/a	n/a	0.0704687	0.0393211	0.0466723	0.0455187	0.00516672	0.0397384	0.0573617	0.0509922	0.0239068	0.0510168	0.121252	0.0622338	0.0344244	0.063952	0.0402906	0.0787894	0.0589939	0.0104194	0.0263981	0.0730827
Dayhoff+I+F	535	193473	188501	-93711.8	0	n/a	0.0704687	0.0393211	0.0466723	0.0455187	0.00516672	0.0397384	0.0573617	0.0509922	0.0239068	0.0510168	0.121252	0.0622338	0.0344244	0.063952	0.0402906	0.0787894	0.0589939	0.0104194	0.0263981	0.0730827
cpREV+I	516	193513	188717	-93839.2	0	n/a	0.0756	0.0621	0.041	0.0371	0.0091	0.0382	0.0495	0.0838	0.0246	0.0806	0.1011	0.0504	0.022	0.0506	0.0431	0.0622	0.0543	0.0181	0.0307	0.066
cpREV	515	193595	188808	-93885.7	n/a	n/a	0.0756	0.0621	0.041	0.0371	0.0091	0.0382	0.0495	0.0838	0.0246	0.0806	0.1011	0.0504	0.022	0.0506	0.0431	0.0622	0.0543	0.0181	0.0307	0.066
Dayhoff+I	516	193601	188805	-93883	0	n/a	0.0871	0.0409	0.0404	0.0469	0.0335	0.0383	0.0495	0.0886	0.0336	0.0369	0.0854	0.0805	0.0148	0.0398	0.0507	0.0696	0.0585	0.0105	0.0299	0.0647
cpREV+F	534	193609	188645	-93785.2	n/a	n/a	0.0704687	0.0393211	0.0466723	0.0455187	0.00516672	0.0397384	0.0573617	0.0509922	0.0239068	0.0510168	0.121252	0.0622338	0.0344244	0.063952	0.0402906	0.0787894	0.0589939	0.0104194	0.0263981	0.0730827
Dayhoff	515	193619	188832	-93897.5	n/a	n/a	0.0871	0.0409	0.0404	0.0469	0.0335	0.0383	0.0495	0.0886	0.0336	0.0369	0.0854	0.0805	0.0148	0.0398	0.0507	0.0696	0.0585	0.0105	0.0299	0.0647
cpREV+I+F	535	193623	188651	-93786.8	0	n/a	0.0704687	0.0393211	0.0466723	0.0455187	0.00516672	0.0397384	0.0573617	0.0509922	0.0239068	0.0510168	0.121252	0.0622338	0.0344244	0.063952	0.0402906	0.0787894	0.0589939	0.0104194	0.0263981	0.0730827
rtREV	515	193633	188846	-93904.6	n/a	n/a	0.0646	0.0453	0.0376	0.0422	0.0114	0.0606	0.0607	0.0639	0.0273	0.0679	0.1018	0.0751	0.015	0.0287	0.0681	0.0488	0.0622	0.0251	0.0318	0.0619
rtREV+I	516	193692	188896	-93928.7	0	n/a	0.0646	0.0453	0.0376	0.0422	0.0114	0.0606	0.0607	0.0639	0.0273	0.0679	0.1018	0.0751	0.015	0.0287	0.0681	0.0488	0.0622	0.0251	0.0318	0.0619
mtREV24+G	516	195164	190368	-94664.6	n/a	1.43855	0.072	0.019	0.039	0.019	0.006	0.025	0.024	0.056	0.028	0.087	0.168	0.023	0.053	0.06	0.055	0.072	0.088	0.029	0.033	0.044
mtREV24+G+I	517	195176	190370	-94664.6	0	1.43855	0.072	0.019	0.039	0.019	0.006	0.025	0.024	0.056	0.028	0.087	0.168	0.023	0.053	0.06	0.055	0.072	0.088	0.029	0.033	0.044
mtREV24+F	534	195831	190867	-94896.1	n/a	n/a	0.0704687	0.0393211	0.0466723	0.0455187	0.00516672	0.0397384	0.0573617	0.0509922	0.0239068	0.0510168	0.121252	0.0622338	0.0344244	0.063952	0.0402906	0.0787894	0.0589939	0.0104194	0.0263981	0.0730827
mtREV24+I+F	535	195842	190869	-94896.1	0	n/a	0.0704687	0.0393211	0.0466723	0.0455187	0.00516672	0.0397384	0.0573617	0.0509922	0.0239068	0.0510168	0.121252	0.0622338	0.0344244	0.063952	0.0402906	0.0787894	0.0589939	0.0104194	0.0263981	0.0730827
mtREV24	515	202472	197684	-98324	n/a	n/a	0.072	0.019	0.039	0.019	0.006	0.025	0.024	0.056	0.028	0.087	0.168	0.023	0.053	0.06	0.055	0.072	0.088	0.029	0.033	0.044
mtREV24+I	516	202483	197687	-98324	0	n/a	0.072	0.019	0.039	0.019	0.006	0.025	0.024	0.056	0.028	0.087	0.168	0.023	0.053	0.06	0.055	0.072	0.088	0.029	0.033	0.044
